# Supplementary material for: Tracing the transitions from pluripotency to germ cell fate with CRISPR screening
Source: Nat Commun. 2018 Oct 16;9:4292. doi: 10.1038/s41467-018-06230-0 (PMC6191455; doi:10.1038/s41467-018-06230-0)
Supplement: Supplementary file 4 — Supplementary Data [file 41467_2018_6230_MOESM4_ESM.xlsx]

## Sheet: ESC depleted CRISPR screen 
GO terms relating to significantly depleted genes following gRNA library introduction into ESC.
Term	GO term	Count	PValue	Genes	Fold Enrichment	Bonferroni	Benjamini	FDR
GO:0006412	translation	69	2.96516e-33	EIF6, RPL18, RPL19, RPL14, NARS, RPL13, RPL15, EIF5, RPLP2, QARS, RPS3, NARS2, RPL10, MRPL39, EIF2B2, EIF2B5, MRPL52, CARS, YARS, MRPL3, EEF2, GTF2B, SARS2, TARS, RPS18, MRPS18A, EIF4A2, EIF4A1, HARS, EFTUD1, PELO, MRPL47, RPS11, TUFM, MRPS10, RPL27A, WARS2, MRPL20, PET112L, IARS, QRSL1, EIF3C, EIF3A, EIF3B, MRPL12, RPL7, RPL32, RPL6, EIF3E, EIF3F, HARS2, RPL8, MARS2, MRPL55, RPL5, RPS20, RPL4, M…	5.85478	4.24907e-30	4.24907e-30	4.89948e-30
GO:0006396	RNA processing	77	7.32046e-31	NCBP1, U2AF2, CWC15, UTP15, INTS3, SART1, SMNDC1, PNN, EBNA1BP2, WDR36, DKC1, INTS4, RBM8A, TARDBP, TRMT5, LSM4, DBR1, RPP30, LSM3, IMP4, LUC7L3, EXOSC8, RRP1, RPP21, EMG1, EFTUD2, EXOSC2, EXOSC3, CDC5L, TRMT61A, PRPF6, EIF4A3, NOP2, THOC5, SNRPF, CPSF2, THOC3, NHP2, PRPF38B, CPSF1, XRN2, C1D, PRPF38A, HSD17B10, 0610009D07RIK, UTP6, BOP1, SF3B5, KIN, FCF1, HNRNPK, WDR55, THG1L, PABPC1, SNRNP70, D…	4.76937	1.04902e-27	5.24511e-28	1.2096e-27
GO:0042254	ribosome biogenesis	42	2.00797e-30	EIF6, SDAD1, UTP6, UTP15, GNL3L, BOP1, BMS1, FCF1, EBNA1BP2, SBDS, WDR36, WDR55, RRN3, DKC1, NPM1, GNL2, IMP4, NMD3, TBL3, PDCD11, GTPBP4, EXOSC8, RRP1, TSR1, TSR2, EMG1, NIP7, EXOSC2, MPHOSPH10, EXOSC3, IPO9, ISG20L2, EIF4A3, NOP2, WDR3, NOP58, NOP56, POP4, POP5, PES1, NHP2, C1D	10.1504	2.87742e-27	9.59139e-28	3.31787e-27
GO:0022613	ribonucleoprotein complex biogenesis	45	8.71987e-30	EIF6, SDAD1, UTP6, UTP15, GNL3L, BOP1, BMS1, FCF1, SMNDC1, EBNA1BP2, EIF3A, SBDS, WDR36, WDR55, RRN3, DKC1, NPM1, GNL2, GEMIN6, IMP4, NMD3, TBL3, PDCD11, GTPBP4, EXOSC8, RRP1, TSR1, TSR2, EMG1, NIP7, EXOSC2, MPHOSPH10, EXOSC3, IPO9, ISG20L2, EIF4A3, NOP2, WDR3, NOP58, NOP56, POP4, POP5, PES1, NHP2, C1D	8.89086	1.24956e-26	3.12389e-27	1.44083e-26
GO:0034660	ncRNA metabolic process	51	8.50895e-28	NARS, UTP15, QARS, INTS3, EBNA1BP2, WDR36, DKC1, INTS4, NARS2, TRMT5, RPP30, IMP4, CARS, EXOSC8, YARS, RRP1, RPP21, EMG1, EXOSC2, EXOSC3, TRMT61A, SARS2, TARS, EIF4A3, NOP2, HARS, NHP2, C1D, HSD17B10, UTP6, WARS2, BOP1, FCF1, IARS, WDR55, HARS2, THG1L, MARS2, TSEN34, MARS, TBL3, PDCD11, TSR2, MPHOSPH10, GARS, EPRS, WDR3, POP4, PES1, POP5, POP7	6.83393	1.21933e-24	2.43866e-25	1.40598e-24
GO:0034470	ncRNA processing	36	4.13512e-18	HSD17B10, UTP6, UTP15, BOP1, INTS3, FCF1, EBNA1BP2, WDR36, WDR55, DKC1, INTS4, TRMT5, THG1L, RPP30, IMP4, TSEN34, TBL3, PDCD11, EXOSC8, RRP1, RPP21, TSR2, EMG1, EXOSC2, MPHOSPH10, EXOSC3, TRMT61A, EIF4A3, NOP2, WDR3, POP4, POP5, PES1, NHP2, POP7, C1D	6.16733	5.92563e-15	9.87606e-16	1.18584e-14
GO:0006364	rRNA processing	26	4.95914e-18	UTP6, UTP15, BOP1, FCF1, EBNA1BP2, WDR55, WDR36, DKC1, IMP4, PDCD11, EXOSC8, TBL3, RRP1, TSR2, EMG1, MPHOSPH10, EXOSC2, EXOSC3, EIF4A3, NOP2, WDR3, POP4, PES1, POP5, NHP2, C1D	9.51028	7.10644e-15	1.01521e-15
GO:0016072	rRNA metabolic process	26	7.17669e-18	UTP6, UTP15, BOP1, FCF1, EBNA1BP2, WDR55, WDR36, DKC1, IMP4, PDCD11, EXOSC8, TBL3, RRP1, TSR2, EMG1, MPHOSPH10, EXOSC2, EXOSC3, EIF4A3, NOP2, WDR3, POP4, PES1, POP5, NHP2, C1D	9.38348	1.02842e-14	1.28553e-15	2.36445e-14
GO:0032774	RNA biosynthetic process	32	1.43096e-17	POLR2H, TAF1C, ELL, POLR2I, CRCP, TBP, MED21, POLR2C, POLR2B, POLR2A, PRIM1, GTF2E1, GTF2E2, RRN3, GTF2A1, POU5F1, PRIM2, ERCC3, ERCC2, MARS, POLR1E, CCNH, SNAPC4, TAF7, GTF2H3, POLR1B, GTF2B, GTF2H2, CD3EAP, ABT1, GTF2F2, XRN2	6.87434	2.05056e-14	2.27841e-15	1.55431e-13
GO:0008380	RNA splicing	38	2.78195e-16	NCBP1, 0610009D07RIK, U2AF2, CWC15, SF3B5, SART1, SMNDC1, PNN, HNRNPK, RBM8A, TARDBP, DBR1, LSM4, LSM3, PABPC1, SNRNP70, GEMIN6, DDX41, LUC7L3, PPWD1, PRPF40A, TSEN34, GEMIN5, RBM22, TXNL4B, EFTUD2, CDC5L, PRPF6, SF3A3, PPIE, EIF4A3, PHF5A, THOC5, SNRPF, THOC3, PRPF38B, PUF60, PRPF38A	5.11728	4.77285e-13	4.77396e-14	7.32747e-13
GO:0006351	transcription, DNA-dependent	30	4.33212e-16	POLR2H, TAF1C, ELL, POLR2I, CRCP, TBP, MED21, POLR2C, POLR2B, POLR2A, GTF2E1, GTF2E2, RRN3, GTF2A1, POU5F1, ERCC3, ERCC2, MARS, POLR1E, CCNH, SNAPC4, TAF7, GTF2H3, POLR1B, GTF2B, GTF2H2, CD3EAP, ABT1, GTF2F2, XRN2	6.656	6.3638e-13	5.78426e-14	9.21485e-13
GO:0006397	mRNA processing	43	5.58882e-16	NCBP1, 0610009D07RIK, U2AF2, CWC15, SF3B5, KIN, SART1, SMNDC1, PNN, HNRNPK, RBM8A, TARDBP, DBR1, LSM4, LSM3, PABPC1, SNRNP70, GEMIN6, DDX41, LUC7L3, PPWD1, GEMIN5, PRPF40A, TSEN34, RBM22, TXNL4B, EFTUD2, CDC5L, PRPF6, SF3A3, PPIE, EIF4A3, PHF5A, POP4, THOC5, SNRPF, CPSF2, THOC3, PRPF38B, CPSF1, XRN2, PUF60, PRPF38A	4.44241	7.95475e-13	6.62803e-14	1.58762e-12
GO:0016071	mRNA metabolic process	44	1.90682e-14	NCBP1, 0610009D07RIK, U2AF2, CWC15, SF3B5, KIN, SART1, SMNDC1, PNN, HNRNPK, RBM8A, TARDBP, EIF3E, DBR1, LSM4, LSM3, PABPC1, SNRNP70, GEMIN6, DDX41, LUC7L3, PPWD1, GEMIN5, TSEN34, PRPF40A, RBM22, TXNL4B, EFTUD2, CDC5L, PRPF6, SF3A3, PPIE, EIF4A3, PHF5A, POP4, THOC5, SNRPF, CPSF2, THOC3, PRPF38B, CPSF1, XRN2, PUF60, PRPF38A	3.94364	2.73643e-11	2.10498e-12
GO:0000278	mitotic cell cycle	38	1.90194e-13	POLA1, AHCTF1, CHEK1, ANAPC11, RCC1, CDCA8, SEH1L, HINFP, FBXO5, E4F1, CCNA2, CDCA5, TERF1, TXNL4B, CDK1, KIF11, RAN, CKAP5, NDC80, CDC26, UBE2C, DCTN3, NCAPD3, 6720463M24RIK, WEE1, SMC4, CCNB1, RNF8, NEDD1, MAD2L1, PLK1, RNF2, UBA3, MDM2, FTSJD2, RUVBL1, PES1, MAD2L2, SMC1A	4.21547	2.7253e-10	1.94664e-11
GO:0006259	DNA metabolic process	50	7.28469e-13	CLSPN, XRCC2, RAD9, INTS3, MCM10, PRIM1, FANCL, MCM7, PRIM2, E4F1, TOP2A, RBBP4, DTL, DDB1, POLE, GTF2H3, TOPBP1, MCM4, ESCO2, GTF2H2, MCM6, RAD51, RFC5, RFC3, RFC4, RFC2, RRM2, RRM1, RUVBL2, RUVBL1, XRN2, POLA1, CHEK1, KIN, RPA1, RPA2, HINFP, ERCC3, TINF2, FEN1, ERCC2, TERF1, GINS2, CINP, GINS4, RNF8, DNA2, PCNA, SUPT16H, FTSJD2, SMC1A	3.21469	1.04382e-09	6.95881e-11	3.9555e-10
GO:0007049	cell cycle	62	9.13538e-13	CLSPN, CDCA8, MCM7, CASP8AP2, SEH1L, VPS4B, E4F1, CDCA5, CCNA2, CCAR1, ARL2, CDK1, KIF11, RBBP4, CCNH, RAN, TPX2, TOPBP1, CDC5L, DCTN3, UBE2C, PPP1CB, ESCO2, WEE1, 6720463M24RIK, NCAPD3, MCM6, RAD51, MAD2L1, RIF1, MDM2, PELO, MDM4, RUVBL1, MAD2L2, POLA1, AHCTF1, CHEK1, ANAPC11, RCC1, RPA1, HJURP, NPM1, HINFP, FBXO5, TERF1, TXNL4B, CKAP5, CINP, NDC80, CDC26, RACGAP1, SMC4, RNF8, CCNB1, NEDD1, PSMD…	2.74664	1.30903e-09	8.18146e-11	3.92946e-09
GO:0006366	transcription from RNA polymerase II promoter	21	1.3733e-12	POLR2H, CCNH, ELL, SNAPC4, POLR2I, TAF7, GTF2H3, TBP, MED21, POLR2C, GTF2H2, POLR2B, POLR2A, GTF2E1, GTF2E2, GTF2A1, POU5F1, ABT1, GTF2F2, ERCC3, ERCC2	7.68138	1.968e-09	1.15765e-10	4.21563e-09
GO:0006260	DNA replication	29	1.42295e-12	POLA1, MCM10, KIN, PRIM1, RPA1, RPA2, MCM7, PRIM2, E4F1, FEN1, TERF1, GINS2, RBBP4, DTL, GINS4, POLE, CINP, MCM4, MCM6, RAD51, RFC5, DNA2, RFC3, RFC4, RFC2, RRM2, RRM1, SUPT16H, PCNA	5.16424	2.03912e-09	1.13284e-10	2.31548e-10
GO:0006399	tRNA metabolic process	25	2.37807e-12	HSD17B10, YARS, CARS, NARS, RPP21, GARS, EPRS, WARS2, QARS, TRMT61A, SARS2, IARS, TARS, NARS2, TRMT5, HARS2, THG1L, HARS, MARS2, RPP30, POP4, POP5, POP7, TSEN34, MARS	5.98844	3.40781e-09	1.79359e-10	7.41753e-09
GO:0000280	nuclear division	32	2.55131e-12	AHCTF1, ANAPC11, RCC1, CDCA8, SEH1L, FBXO5, E4F1, CCNA2, CDCA5, TERF1, TXNL4B, CDK1, KIF11, RAN, CKAP5, NDC80, CDC26, DCTN3, UBE2C, NCAPD3, WEE1, 6720463M24RIK, SMC4, CCNB1, RNF8, NEDD1, MAD2L1, PLK1, FTSJD2, RUVBL1, PES1, MAD2L2, SMC1A	4.55878	3.656e-09	1.828e-10	1.09586e-09
GO:0007067	mitosis	32	2.55131e-12	AHCTF1, ANAPC11, RCC1, CDCA8, SEH1L, FBXO5, E4F1, CCNA2, CDCA5, TERF1, TXNL4B, CDK1, KIF11, RAN, CKAP5, NDC80, CDC26, DCTN3, UBE2C, NCAPD3, WEE1, 6720463M24RIK, SMC4, CCNB1, RNF8, NEDD1, MAD2L1, PLK1, FTSJD2, RUVBL1, PES1, MAD2L2, SMC1A	4.55878	3.656e-09	1.828e-10	2.23356e-09
GO:0000087	M phase of mitotic cell cycle	32	4.48907e-12	AHCTF1, ANAPC11, RCC1, CDCA8, SEH1L, FBXO5, E4F1, CCNA2, CDCA5, TERF1, TXNL4B, CDK1, KIF11, RAN, CKAP5, NDC80, CDC26, DCTN3, UBE2C, NCAPD3, WEE1, 6720463M24RIK, SMC4, CCNB1, RNF8, NEDD1, MAD2L1, PLK1, FTSJD2, RUVBL1, PES1, MAD2L2, SMC1A	4.46478	6.43285e-09	3.06326e-10
GO:0048285	organelle fission	32	6.78807e-12	AHCTF1, ANAPC11, RCC1, CDCA8, SEH1L, FBXO5, E4F1, CCNA2, CDCA5, TERF1, TXNL4B, CDK1, KIF11, RAN, CKAP5, NDC80, CDC26, DCTN3, UBE2C, NCAPD3, WEE1, 6720463M24RIK, SMC4, CCNB1, RNF8, NEDD1, MAD2L1, PLK1, FTSJD2, RUVBL1, PES1, MAD2L2, SMC1A	4.39679	9.72722e-09	4.42147e-10	5.56725e-09
GO:0051301	cell division	38	1.48026e-11	AHCTF1, ANAPC11, RCC1, CDCA8, SEH1L, VPS4B, FBXO5, E4F1, CCNA2, CDCA5, TOP2A, TERF1, ERCC2, CDK1, NANOG, KIF11, RAN, CKAP5, CINP, NDC80, RACGAP1, CDC26, UBE2C, DCTN3, PPP1CB, NCAPD3, WEE1, 6720463M24RIK, SMC4, CCNB1, RNF8, NEDD1, MAD2L1, PLK1, FTSJD2, PELO, RUVBL1, MAD2L2, SMC1A	3.6604	2.12121e-08	9.22267e-10	1.1858e-07
GO:0022403	cell cycle phase	41	2.46348e-11	POLA1, AHCTF1, CHEK1, ANAPC11, RCC1, RPA1, CDCA8, SEH1L, HINFP, FBXO5, E4F1, CCNA2, CDCA5, TERF1, TXNL4B, CDK1, KIF11, RAN, CKAP5, TPX2, TOPBP1, NDC80, CDC26, UBE2C, DCTN3, NCAPD3, 6720463M24RIK, WEE1, SMC4, RAD51, CCNB1, RNF8, NEDD1, MAD2L1, PSMD13, PLK1, MDM2, FTSJD2, RUVBL1, PES1, MAD2L2, SMC1A	3.38347	3.53016e-08	1.4709e-09	1.11836e-07
GO:0000279	M phase	37	7.64193e-11	AHCTF1, ANAPC11, RCC1, RPA1, CDCA8, SEH1L, FBXO5, E4F1, CCNA2, CDCA5, TERF1, TXNL4B, CDK1, KIF11, RAN, CKAP5, TPX2, TOPBP1, NDC80, CDC26, UBE2C, DCTN3, NCAPD3, 6720463M24RIK, WEE1, SMC4, RAD51, CCNB1, RNF8, NEDD1, MAD2L1, PSMD13, PLK1, FTSJD2, RUVBL1, PES1, MAD2L2, SMC1A	3.53889	1.09509e-07	4.38036e-09	2.56566e-07
GO:0022402	cell cycle process	44	1.50373e-10	POLA1, AHCTF1, CHEK1, ANAPC11, RCC1, RPA1, CDCA8, SEH1L, NPM1, HINFP, FBXO5, E4F1, CCNA2, CDCA5, TERF1, CDK1, TXNL4B, KIF11, RAN, CKAP5, TPX2, TOPBP1, NDC80, RACGAP1, CDC26, UBE2C, DCTN3, NCAPD3, 6720463M24RIK, WEE1, SMC4, RAD51, CCNB1, RNF8, NEDD1, MAD2L1, PSMD13, PLK1, MDM2, FTSJD2, MDM4, RUVBL1, MAD2L2, SMC1A, PES1	3.03048	2.15485e-07	8.28789e-09	3.32245e-07
GO:0050657	nucleic acid transport	18	1.55273e-10	XPO1, NCBP1, NUP160, CKAP5, NUP93, AHCTF1, NXF1, NUP155, EIF4A3, NUP214, DDX19A, RBM8A, SEH1L, NPM1, THOC5, RANBP2, GLE1, THOC3	7.38211	2.22506e-07	8.24098e-09	4.99097e-07
GO:0050658	RNA transport	18	1.55273e-10	XPO1, NCBP1, NUP160, CKAP5, NUP93, AHCTF1, NXF1, NUP155, EIF4A3, NUP214, DDX19A, RBM8A, SEH1L, NPM1, THOC5, RANBP2, GLE1, THOC3	7.38211	2.22506e-07	8.24098e-09	4.99097e-07
GO:0051236	establishment of RNA localization	18	1.55273e-10	XPO1, NCBP1, NUP160, CKAP5, NUP93, AHCTF1, NXF1, NUP155, EIF4A3, NUP214, DDX19A, RBM8A, SEH1L, NPM1, THOC5, RANBP2, GLE1, THOC3	7.38211	2.22506e-07	8.24098e-09	4.99097e-07
GO:0006403	RNA localization	18	2.01074e-10	XPO1, NCBP1, NUP160, CKAP5, NUP93, AHCTF1, NXF1, NUP155, EIF4A3, NUP214, DDX19A, RBM8A, SEH1L, NPM1, THOC5, RANBP2, GLE1, THOC3	7.27193	2.88139e-07	1.02907e-08
GO:0043039	tRNA aminoacylation	15	5.81037e-10	IARS, TARS, CARS, YARS, NARS, NARS2, HARS2, GARS, HARS, MARS2, EPRS, QARS, WARS2, SARS2, MARS	8.82643	8.32626e-07	2.87112e-08	1.78035e-06
GO:0043038	amino acid activation	15	5.81037e-10	IARS, TARS, CARS, YARS, NARS, NARS2, HARS2, GARS, HARS, MARS2, EPRS, QARS, WARS2, SARS2, MARS	8.82643	8.32626e-07	2.87112e-08	5.96385e-07
GO:0006418	tRNA aminoacylation for protein translation	15	5.81037e-10	IARS, TARS, CARS, YARS, NARS, NARS2, HARS2, GARS, HARS, MARS2, EPRS, QARS, WARS2, SARS2, MARS	8.82643	8.32626e-07	2.87112e-08	2.88599e-06
GO:0015931	nucleobase, nucleoside, nucleotide and nucleic acid transport	18	1.07746e-09	XPO1, NCBP1, NUP160, CKAP5, NUP93, AHCTF1, NXF1, NUP155, EIF4A3, NUP214, DDX19A, RBM8A, SEH1L, NPM1, THOC5, RANBP2, GLE1, THOC3	6.58404	1.54401e-06	5.14669e-08
GO:0051028	mRNA transport	16	4.83816e-09	XPO1, NCBP1, NUP160, NUP93, AHCTF1, NXF1, NUP155, EIF4A3, NUP214, DDX19A, RBM8A, SEH1L, THOC5, RANBP2, GLE1, THOC3	6.98522	6.93307e-06	2.23648e-07	1.6831e-05
GO:0006974	response to DNA damage stimulus	32	8.08663e-08	CLSPN, XRCC2, POLA1, CHEK1, INTS3, RAD9, KIN, FANCL, RPA1, TRIAP1, HINFP, ERCC3, FEN1, ERCC2, CDK1, DTL, DDB1, POLE, GTF2H3, TOPBP1, ESCO2, GTF2H2, PTPN11, RAD51, RNF8, DNA2, RIF1, SUPT16H, PCNA, FTSJD2, RUVBL2, SMC1A, XRN2	3.018	0.000115875	3.62129e-06	0.000233753
GO:0043933	macromolecular complex subunit organization	37	8.54456e-08	EIF6, XPO1, ATL2, HIST1H2AE, AHCTF1, TBP, SMNDC1, GTF2E1, GTF2E2, EIF3A, GTF2A1, CSE1L, RRN3, HJURP, SEH1L, HIST1H2BJ, NPM1, H2AFZ, HIST1H4F, FBXO5, TUBA1A, GEMIN6, SCO2, TUBA1C, MSTO1, TSR1, HIST1H1A, NIP7, TAF7, IPO9, GTF2B, NEDD1, IPO7, RRM2, RRM1, GTF2F2, HIST1H2AH, XRN2	2.7289	0.000122436	3.71041e-06	0.000133619
GO:0006281	DNA repair	27	1.8618e-07	CLSPN, XRCC2, POLA1, CHEK1, INTS3, RAD9, KIN, RPA1, FANCL, HINFP, ERCC3, FEN1, ERCC2, DDB1, POLE, GTF2H3, TOPBP1, ESCO2, GTF2H2, RAD51, RNF8, DNA2, SUPT16H, PCNA, FTSJD2, RUVBL2, SMC1A, XRN2	3.29202	0.00026676	7.8469e-06	0.0017104
GO:0065003	macromolecular complex assembly	34	3.34318e-07	EIF6, XPO1, ATL2, HIST1H2AE, AHCTF1, TBP, SMNDC1, GTF2E1, GTF2E2, EIF3A, CSE1L, RRN3, GTF2A1, HJURP, HIST1H2BJ, NPM1, H2AFZ, HIST1H4F, FBXO5, TUBA1A, GEMIN6, SCO2, TUBA1C, MSTO1, TSR1, NIP7, HIST1H1A, TAF7, IPO9, GTF2B, IPO7, RRM2, RRM1, GTF2F2, HIST1H2AH	2.72279	0.000478963	1.36878e-05	0.00160218
GO:0006913	nucleocytoplasmic transport	16	2.14404e-06	XPO1, NCBP1, NUP160, RAN, IPO9, NXF1, NUP155, NUP214, CSE1L, IPO7, NPM1, NOP58, GLE1, MYBBP1A, HSPA9, NMD3	4.51129	0.00306769	8.5341e-05	0.00412825
GO:0051169	nuclear transport	16	2.79837e-06	XPO1, NCBP1, NUP160, RAN, IPO9, NXF1, NUP155, NUP214, CSE1L, IPO7, NPM1, NOP58, GLE1, MYBBP1A, HSPA9, NMD3	4.41922	0.00400205	0.000108375	0.0140868
GO:0051168	nuclear export	9	3.85977e-06	NCBP1, XPO1, NUP214, NUP160, NPM1, NXF1, GLE1, HSPA9, NMD3	9.02258	0.00551579	0.000145544	0.00637751
GO:0006457	protein folding	18	4.1094e-06	TCP1, CCT2, CCT3, CDC26, CCT7, PFDN2, UXT, PPIE, CCT5, CCT4, H2-KE2, CCT8, PPIL4, HSPD1, RANBP2, PPWD1, HSPA8, HSPA9	3.83637	0.00587147	0.000150983	0.00678995
GO:0006413	translational initiation	10	7.35037e-06	EIF3C, EIF3A, EIF3B, EIF3E, EIF3F, EIF5, EIF2B2, EIF2B1, GTF2B, EIF2B5	7.12309	0.0104778	0.000263293	0.0121447
GO:0034621	cellular macromolecular complex subunit organization	25	1.28719e-05	EIF6, XPO1, HIST1H2AE, AHCTF1, SMNDC1, EIF3A, CSE1L, SEH1L, HJURP, HIST1H2BJ, H2AFZ, HIST1H4F, FBXO5, TUBA1A, GEMIN6, TUBA1C, SCO2, MSTO1, TSR1, NIP7, HIST1H1A, IPO9, NEDD1, IPO7, HIST1H2AH, XRN2	2.76201	0.0182765	0.000449791
GO:0051726	regulation of cell cycle	23	1.38721e-05	CDK1, XPO1, CLSPN, NANOG, GTPBP4, COPS5, CHEK1, BOP1, RAD9, INTS3, PTPN11, HDAC3, NUP214, MAD2L1, PPP2CA, NPM1, UBA3, HINFP, FBXO5, MDM2, E4F1, SMC1A, HSPA8	2.90915	0.0196826	0.000473195	0.0934668
GO:0033554	cellular response to stress	34	1.63351e-05	CLSPN, XRCC2, POLA1, CHEK1, INTS3, RAD9, KIN, FANCL, RPA1, TRIAP1, HINFP, HSPA5, ERCC3, FEN1, EIF2B5, ERCC2, CDK1, DTL, DDB1, POLE, GTF2H3, TOPBP1, ESCO2, GTF2H2, PTPN11, RAD51, RNF8, DNA2, RIF1, SUPT16H, PCNA, FTSJD2, RUVBL2, SMC1A, XRN2	2.27798	0.0231366	0.000544234	0.201244
GO:0034622	cellular macromolecular complex assembly	22	5.32818e-05	EIF6, XPO1, MSTO1, TSR1, NIP7, HIST1H1A, HIST1H2AE, AHCTF1, IPO9, SMNDC1, EIF3A, CSE1L, HJURP, IPO7, HIST1H2BJ, H2AFZ, FBXO5, HIST1H4F, HIST1H2AH, TUBA1A, GEMIN6, SCO2, TUBA1C	2.74419	0.0735126	0.00173383	0.37417

## Sheet: d2 Nr5a2 KO PGCLC
GO terms relating to significantly altered genes in d2 Nr5a2 KO PGCLC
Term	Count	PValue	Genes	Fold Enrichment	Bonferroni	Benjamini	FDR
GO:0007389~pattern specification process	9	9.95381e-06	ENSMUSG00000062327, ENSMUSG00000043342, ENSMUSG00000000125, ENSMUSG00000005503, ENSMUSG00000021464, ENSMUSG00000021765, ENSMUSG00000025219, ENSMUSG00000024619, ENSMUSG00000029646	8.08399	0.0141724	0.0141724	0.0164473
GO:0009952~anterior/posterior pattern specification	7	1.07667e-05	ENSMUSG00000062327, ENSMUSG00000043342, ENSMUSG00000000125, ENSMUSG00000021464, ENSMUSG00000025219, ENSMUSG00000024619, ENSMUSG00000029646	13.3759	0.015321	0.00769006	0.0177904
GO:0060070~canonical Wnt signaling pathway	7	1.26205e-05	ENSMUSG00000062327, ENSMUSG00000000125, ENSMUSG00000081683, ENSMUSG00000021464, ENSMUSG00000025219, ENSMUSG00000019880, ENSMUSG00000030170	13.0077	0.0179351	0.00601448	0.0208532
GO:0003002~regionalization	8	1.34158e-05	ENSMUSG00000062327, ENSMUSG00000043342, ENSMUSG00000000125, ENSMUSG00000005503, ENSMUSG00000021464, ENSMUSG00000025219, ENSMUSG00000024619, ENSMUSG00000029646	9.67397	0.0190544	0.00479803	0.0221671
GO:0001501~skeletal system development	9	1.38505e-05	ENSMUSG00000062327, ENSMUSG00000075304, ENSMUSG00000043342, ENSMUSG00000017737, ENSMUSG00000021464, ENSMUSG00000021765, ENSMUSG00000025219, ENSMUSG00000024619, ENSMUSG00000037962	7.72432	0.0196658	0.00396447	0.0228853
GO:0044702~single organism reproductive process	12	2.44796e-05	ENSMUSG00000044595, ENSMUSG00000062327, ENSMUSG00000043342, ENSMUSG00000054727, ENSMUSG00000000125, ENSMUSG00000017737, ENSMUSG00000021464, ENSMUSG00000021765, ENSMUSG00000025219, ENSMUSG00000019880, ENSMUSG00000009596, ENSMUSG00000029646	4.65629	0.0344952	0.00583361	0.0404446
GO:0022414~reproductive process	12	5.87058e-05	ENSMUSG00000044595, ENSMUSG00000062327, ENSMUSG00000043342, ENSMUSG00000054727, ENSMUSG00000000125, ENSMUSG00000017737, ENSMUSG00000021464, ENSMUSG00000021765, ENSMUSG00000025219, ENSMUSG00000019880, ENSMUSG00000009596, ENSMUSG00000029646	4.23447	0.0807402	0.0119546	0.0969666
GO:0009887~organ morphogenesis	11	7.36065e-05	ENSMUSG00000062327, ENSMUSG00000075304, ENSMUSG00000043342, ENSMUSG00000000125, ENSMUSG00000021464, ENSMUSG00000021765, ENSMUSG00000025219, ENSMUSG00000030170, ENSMUSG00000024619, ENSMUSG00000037962, ENSMUSG00000029646	4.60338	0.100176	0.0131078	0.121565

## Sheet: d2 Zfp296 KO PGCLC 
GO terms relating to significantly altered genes in d2 Zfp296 KO PGCLC
Term	Count	PValue	Genes	Fold Enrichment	Bonferroni	Benjamini	FDR
GO:0090090~negative regulation of canonical Wnt signaling pathway	7	8.13732e-06	ENSMUSG00000042988, ENSMUSG00000000142, ENSMUSG00000071856, ENSMUSG00000021464, ENSMUSG00000024868, ENSMUSG00000038418, ENSMUSG00000030170	14.5256	0.0064564	0.0064564	0.0124819
GO:0045165~cell fate commitment	6	1.95929e-05	ENSMUSG00000038151, ENSMUSG00000000125, ENSMUSG00000021464, ENSMUSG00000025219, ENSMUSG00000030849, ENSMUSG00000030170	17.9841	0.0154751	0.00776774	0.0300512
GO:0007275~multicellular organism development	16	6.33152e-05	ENSMUSG00000038151, ENSMUSG00000062327, ENSMUSG00000000120, ENSMUSG00000000125, ENSMUSG00000021464, ENSMUSG00000081683, ENSMUSG00000025219, ENSMUSG00000024868, ENSMUSG00000032446, ENSMUSG00000029648, ENSMUSG00000036766, ENSMUSG00000027860, ENSMUSG00000027210, ENSMUSG00000030170, ENSMUSG00000024619, ENSMUSG00000029646	3.33619	0.0491515	0.0166598	0.097081

## Sheet: d6 Nr5a2 KO PGCLC
GO terms relating to significantly altered genes in d6 Nr5a2 KO PGCLC
Term	Count	PValue	Genes	Fold Enrichment	Bonferroni	Benjamini	FDR
GO:0048856~anatomical structure development	70	7.44883e-09	ENSMUSG00000016382, ENSMUSG00000024420, ENSMUSG00000031217, ENSMUSG00000021662, ENSMUSG00000020886, ENSMUSG00000067889, ENSMUSG00000022885, ENSMUSG00000032085, ENSMUSG00000021268, ENSMUSG00000056427, ENSMUSG00000060985, ENSMUSG00000029648, ENSMUSG00000039238, ENSMUSG00000005360, ENSMUSG00000031965, ENSMUSG00000021061, ENSMUSG00000000142, ENSMUSG00000041378, ENSMUSG00000008601, ENSMUSG00000029999,…	1.8258	2.01414e-05	2.01414e-05	1.32577e-05
GO:0007275~multicellular organismal development	67	1.24979e-08	ENSMUSG00000016382, ENSMUSG00000024420, ENSMUSG00000031217, ENSMUSG00000021662, ENSMUSG00000020886, ENSMUSG00000067889, ENSMUSG00000021268, ENSMUSG00000056427, ENSMUSG00000060985, ENSMUSG00000029648, ENSMUSG00000005360, ENSMUSG00000031965, ENSMUSG00000021061, ENSMUSG00000041378, ENSMUSG00000000142, ENSMUSG00000056155, ENSMUSG00000029999, ENSMUSG00000036306, ENSMUSG00000025586, ENSMUSG00000020902,…	1.85405	3.37937e-05	1.6897e-05	2.22442e-05
GO:0044767~single-organism developmental process	73	3.19839e-08	ENSMUSG00000016382, ENSMUSG00000024420, ENSMUSG00000031217, ENSMUSG00000021662, ENSMUSG00000020886, ENSMUSG00000067889, ENSMUSG00000022885, ENSMUSG00000032085, ENSMUSG00000021268, ENSMUSG00000056427, ENSMUSG00000060985, ENSMUSG00000029648, ENSMUSG00000039238, ENSMUSG00000005360, ENSMUSG00000031965, ENSMUSG00000021061, ENSMUSG00000000142, ENSMUSG00000041378, ENSMUSG00000008601, ENSMUSG00000029999,…	1.72451	8.64808e-05	2.88278e-05	5.69262e-05
GO:0032502~developmental process	73	5.12544e-08	ENSMUSG00000016382, ENSMUSG00000024420, ENSMUSG00000031217, ENSMUSG00000021662, ENSMUSG00000020886, ENSMUSG00000067889, ENSMUSG00000022885, ENSMUSG00000032085, ENSMUSG00000021268, ENSMUSG00000056427, ENSMUSG00000060985, ENSMUSG00000029648, ENSMUSG00000039238, ENSMUSG00000005360, ENSMUSG00000031965, ENSMUSG00000021061, ENSMUSG00000000142, ENSMUSG00000041378, ENSMUSG00000008601, ENSMUSG00000029999,…	1.70694	0.000138582	3.46473e-05	9.12245e-05
GO:0048731~system development	60	8.75924e-08	ENSMUSG00000016382, ENSMUSG00000024420, ENSMUSG00000031217, ENSMUSG00000021662, ENSMUSG00000020886, ENSMUSG00000067889, ENSMUSG00000021268, ENSMUSG00000056427, ENSMUSG00000029648, ENSMUSG00000005360, ENSMUSG00000031965, ENSMUSG00000021061, ENSMUSG00000041378, ENSMUSG00000000142, ENSMUSG00000029999, ENSMUSG00000036306, ENSMUSG00000025586, ENSMUSG00000020902, ENSMUSG00000040998, ENSMUSG00000040957,…	1.8876	0.000236822	4.73689e-05	0.0001559
GO:0009888~tissue development	36	1.09235e-07	ENSMUSG00000024247, ENSMUSG00000031217, ENSMUSG00000027985, ENSMUSG00000024087, ENSMUSG00000023333, ENSMUSG00000044548, ENSMUSG00000032085, ENSMUSG00000000094, ENSMUSG00000032363, ENSMUSG00000021268, ENSMUSG00000000093, ENSMUSG00000029648, ENSMUSG00000039238, ENSMUSG00000031965, ENSMUSG00000000120, ENSMUSG00000000125, ENSMUSG00000041378, ENSMUSG00000000142, ENSMUSG00000008601, ENSMUSG00000019817,…	2.60979	0.000295327	4.92272e-05	0.00019442
GO:0009653~anatomical structure morphogenesis	43	4.62915e-07	ENSMUSG00000024247, ENSMUSG00000031217, ENSMUSG00000027985, ENSMUSG00000022048, ENSMUSG00000021662, ENSMUSG00000024087, ENSMUSG00000023333, ENSMUSG00000020886, ENSMUSG00000067889, ENSMUSG00000022885, ENSMUSG00000044548, ENSMUSG00000000094, ENSMUSG00000000093, ENSMUSG00000056427, ENSMUSG00000029648, ENSMUSG00000005360, ENSMUSG00000031965, ENSMUSG00000000120, ENSMUSG00000018217, ENSMUSG00000000125,…	2.18984	0.00125094	0.000178801	0.000823911
GO:0009790~embryo development	25	1.4961e-06	ENSMUSG00000031965, ENSMUSG00000024247, ENSMUSG00000000125, ENSMUSG00000000142, ENSMUSG00000031217, ENSMUSG00000027985, ENSMUSG00000023333, ENSMUSG00000030519, ENSMUSG00000020902, ENSMUSG00000044548, ENSMUSG00000038151, ENSMUSG00000025491, ENSMUSG00000000094, ENSMUSG00000021268, ENSMUSG00000000093, ENSMUSG00000036158, ENSMUSG00000021464, ENSMUSG00000021506, ENSMUSG00000060985, ENSMUSG00000031616,…	3.04705	0.0040373	0.000505556	0.00266279
GO:0060429~epithelium development	25	1.54591e-06	ENSMUSG00000000120, ENSMUSG00000031965, ENSMUSG00000041378, ENSMUSG00000000142, ENSMUSG00000008601, ENSMUSG00000027985, ENSMUSG00000023333, ENSMUSG00000020902, ENSMUSG00000044548, ENSMUSG00000032085, ENSMUSG00000038151, ENSMUSG00000040998, ENSMUSG00000025491, ENSMUSG00000000094, ENSMUSG00000000093, ENSMUSG00000036158, ENSMUSG00000026185, ENSMUSG00000045382, ENSMUSG00000021464, ENSMUSG00000031616,…	3.04138	0.00417143	0.000464353	0.00275144
GO:0007167~enzyme linked receptor protein signaling pathway	21	1.64533e-06	ENSMUSG00000031965, ENSMUSG00000000120, ENSMUSG00000004508, ENSMUSG00000027560, ENSMUSG00000041378, ENSMUSG00000029999, ENSMUSG00000025083, ENSMUSG00000027985, ENSMUSG00000031217, ENSMUSG00000041120, ENSMUSG00000044548, ENSMUSG00000040998, ENSMUSG00000021268, ENSMUSG00000026185, ENSMUSG00000041836, ENSMUSG00000020101, ENSMUSG00000021464, ENSMUSG00000029648, ENSMUSG00000031613, ENSMUSG00000070509,…	3.52099	0.0044391	0.000444799	0.00292838
GO:0040012~regulation of locomotion	21	1.85027e-06	ENSMUSG00000004508, ENSMUSG00000000125, ENSMUSG00000008601, ENSMUSG00000027985, ENSMUSG00000024087, ENSMUSG00000041120, ENSMUSG00000020902, ENSMUSG00000025586, ENSMUSG00000022885, ENSMUSG00000036136, ENSMUSG00000025491, ENSMUSG00000026185, ENSMUSG00000064215, ENSMUSG00000001672, ENSMUSG00000025492, ENSMUSG00000045382, ENSMUSG00000021464, ENSMUSG00000031616, ENSMUSG00000029648, ENSMUSG00000022425,…	3.49411	0.00499063	0.000454726	0.00329313
GO:0045595~regulation of cell differentiation	32	1.86537e-06	ENSMUSG00000024247, ENSMUSG00000027985, ENSMUSG00000022048, ENSMUSG00000046152, ENSMUSG00000022885, ENSMUSG00000044548, ENSMUSG00000032363, ENSMUSG00000056427, ENSMUSG00000020101, ENSMUSG00000029648, ENSMUSG00000031965, ENSMUSG00000000120, ENSMUSG00000018217, ENSMUSG00000000125, ENSMUSG00000041378, ENSMUSG00000000142, ENSMUSG00000036306, ENSMUSG00000041120, ENSMUSG00000025586, ENSMUSG00000020902,…	2.50596	0.00503126	0.000420242	0.00332
GO:0050793~regulation of developmental process	39	2.44953e-06	ENSMUSG00000024247, ENSMUSG00000022048, ENSMUSG00000027985, ENSMUSG00000024087, ENSMUSG00000023333, ENSMUSG00000046152, ENSMUSG00000022885, ENSMUSG00000044548, ENSMUSG00000032363, ENSMUSG00000000093, ENSMUSG00000056427, ENSMUSG00000020101, ENSMUSG00000029648, ENSMUSG00000000120, ENSMUSG00000031965, ENSMUSG00000018217, ENSMUSG00000000125, ENSMUSG00000041378, ENSMUSG00000000142, ENSMUSG00000036306,…	2.18059	0.00660164	0.000509372	0.00435967
GO:0007399~nervous system development	35	3.61518e-06	ENSMUSG00000024420, ENSMUSG00000048978, ENSMUSG00000031217, ENSMUSG00000027985, ENSMUSG00000022048, ENSMUSG00000021662, ENSMUSG00000023333, ENSMUSG00000041607, ENSMUSG00000020886, ENSMUSG00000046152, ENSMUSG00000067889, ENSMUSG00000044548, ENSMUSG00000039116, ENSMUSG00000056427, ENSMUSG00000005360, ENSMUSG00000031965, ENSMUSG00000000120, ENSMUSG00000018217, ENSMUSG00000027560, ENSMUSG00000000125,…	2.29208	0.00972785	0.000698005	0.00643425
GO:0000904~cell morphogenesis involved in differentiation	20	3.75399e-06	ENSMUSG00000005360, ENSMUSG00000031965, ENSMUSG00000000120, ENSMUSG00000000125, ENSMUSG00000000142, ENSMUSG00000008601, ENSMUSG00000022048, ENSMUSG00000027985, ENSMUSG00000031217, ENSMUSG00000021662, ENSMUSG00000036306, ENSMUSG00000020886, ENSMUSG00000020902, ENSMUSG00000022885, ENSMUSG00000044548, ENSMUSG00000045382, ENSMUSG00000056427, ENSMUSG00000070509, ENSMUSG00000022425, ENSMUSG00000040289	3.48281	0.0100995	0.000676492	0.00668129
GO:0007166~cell surface receptor signaling pathway	36	4.61571e-06	ENSMUSG00000027514, ENSMUSG00000031217, ENSMUSG00000027985, ENSMUSG00000025083, ENSMUSG00000020886, ENSMUSG00000044548, ENSMUSG00000021268, ENSMUSG00000000093, ENSMUSG00000039116, ENSMUSG00000056427, ENSMUSG00000081683, ENSMUSG00000020101, ENSMUSG00000029648, ENSMUSG00000062939, ENSMUSG00000031965, ENSMUSG00000004508, ENSMUSG00000000120, ENSMUSG00000027560, ENSMUSG00000000125, ENSMUSG00000041378,…	2.22814	0.0124033	0.000779752	0.0082149
GO:0030154~cell differentiation	52	5.82357e-06	ENSMUSG00000024420, ENSMUSG00000031217, ENSMUSG00000021662, ENSMUSG00000020886, ENSMUSG00000022885, ENSMUSG00000032085, ENSMUSG00000056427, ENSMUSG00000060985, ENSMUSG00000029648, ENSMUSG00000039238, ENSMUSG00000005360, ENSMUSG00000031965, ENSMUSG00000041378, ENSMUSG00000000142, ENSMUSG00000056155, ENSMUSG00000008601, ENSMUSG00000036306, ENSMUSG00000025586, ENSMUSG00000020902, ENSMUSG00000040998,…	1.80242	0.0156237	0.000925865	0.0103645
GO:0051094~positive regulation of developmental process	26	7.6117e-06	ENSMUSG00000024247, ENSMUSG00000027985, ENSMUSG00000024087, ENSMUSG00000023333, ENSMUSG00000044548, ENSMUSG00000000093, ENSMUSG00000020101, ENSMUSG00000029648, ENSMUSG00000031965, ENSMUSG00000000120, ENSMUSG00000000125, ENSMUSG00000041378, ENSMUSG00000000142, ENSMUSG00000041120, ENSMUSG00000025586, ENSMUSG00000020902, ENSMUSG00000040998, ENSMUSG00000038151, ENSMUSG00000045382, ENSMUSG00000031616,…	2.69435	0.0203717	0.0011428	0.0135467
GO:0048869~cellular developmental process	53	1.67184e-05	ENSMUSG00000024420, ENSMUSG00000031217, ENSMUSG00000021662, ENSMUSG00000020886, ENSMUSG00000022885, ENSMUSG00000032085, ENSMUSG00000056427, ENSMUSG00000060985, ENSMUSG00000029648, ENSMUSG00000039238, ENSMUSG00000005360, ENSMUSG00000031965, ENSMUSG00000041378, ENSMUSG00000000142, ENSMUSG00000056155, ENSMUSG00000008601, ENSMUSG00000036306, ENSMUSG00000025586, ENSMUSG00000020902, ENSMUSG00000040998,…	1.72378	0.0442004	0.00237649	0.0297519
GO:0045597~positive regulation of cell differentiation	21	1.69146e-05	ENSMUSG00000000120, ENSMUSG00000024247, ENSMUSG00000000125, ENSMUSG00000041378, ENSMUSG00000000142, ENSMUSG00000027985, ENSMUSG00000041120, ENSMUSG00000020902, ENSMUSG00000025586, ENSMUSG00000044548, ENSMUSG00000038151, ENSMUSG00000040998, ENSMUSG00000045382, ENSMUSG00000020101, ENSMUSG00000029648, ENSMUSG00000019982, ENSMUSG00000070509, ENSMUSG00000022425, ENSMUSG00000032035, ENSMUSG00000040289,…	3.01137	0.0447072	0.00228426	0.0301009
GO:0008283~cell proliferation	30	2.0369e-05	ENSMUSG00000026637, ENSMUSG00000031217, ENSMUSG00000027985, ENSMUSG00000024087, ENSMUSG00000022885, ENSMUSG00000000093, ENSMUSG00000001672, ENSMUSG00000056427, ENSMUSG00000020101, ENSMUSG00000062939, ENSMUSG00000031627, ENSMUSG00000031965, ENSMUSG00000004508, ENSMUSG00000000120, ENSMUSG00000018217, ENSMUSG00000000142, ENSMUSG00000029999, ENSMUSG00000008601, ENSMUSG00000025586, ENSMUSG00000020902,…	2.31879	0.0535889	0.00261934	0.0362473
GO:0035295~tube development	17	2.20678e-05	ENSMUSG00000031965, ENSMUSG00000024247, ENSMUSG00000027985, ENSMUSG00000020902, ENSMUSG00000038151, ENSMUSG00000040998, ENSMUSG00000044548, ENSMUSG00000021268, ENSMUSG00000000094, ENSMUSG00000000093, ENSMUSG00000026185, ENSMUSG00000036158, ENSMUSG00000045382, ENSMUSG00000031616, ENSMUSG00000029648, ENSMUSG00000019982, ENSMUSG00000070509	3.53458	0.0579266	0.00270869	0.0392699
GO:0022603~regulation of anatomical structure morphogenesis	21	2.85827e-05	ENSMUSG00000031965, ENSMUSG00000000120, ENSMUSG00000000125, ENSMUSG00000000142, ENSMUSG00000022048, ENSMUSG00000027985, ENSMUSG00000024087, ENSMUSG00000023333, ENSMUSG00000036306, ENSMUSG00000020902, ENSMUSG00000022885, ENSMUSG00000000093, ENSMUSG00000056427, ENSMUSG00000021464, ENSMUSG00000031616, ENSMUSG00000029648, ENSMUSG00000063838, ENSMUSG00000070509, ENSMUSG00000022425, ENSMUSG00000040289,…	2.90314	0.0743773	0.00335473	0.0508603
GO:0002009~morphogenesis of an epithelium	15	2.9418e-05	ENSMUSG00000000120, ENSMUSG00000031965, ENSMUSG00000027985, ENSMUSG00000023333, ENSMUSG00000020902, ENSMUSG00000040998, ENSMUSG00000000094, ENSMUSG00000000093, ENSMUSG00000026185, ENSMUSG00000036158, ENSMUSG00000045382, ENSMUSG00000021464, ENSMUSG00000031616, ENSMUSG00000029648, ENSMUSG00000070509	3.88454	0.0764657	0.00330899	0.0523463
GO:0048585~negative regulation of response to stimulus	25	3.03303e-05	ENSMUSG00000000120, ENSMUSG00000031965, ENSMUSG00000000125, ENSMUSG00000000142, ENSMUSG00000056155, ENSMUSG00000027985, ENSMUSG00000036306, ENSMUSG00000041120, ENSMUSG00000022885, ENSMUSG00000044548, ENSMUSG00000038151, ENSMUSG00000036158, ENSMUSG00000026185, ENSMUSG00000001672, ENSMUSG00000056427, ENSMUSG00000041836, ENSMUSG00000021464, ENSMUSG00000020101, ENSMUSG00000005892, ENSMUSG00000070509,…	2.5503	0.0787413	0.0032752	0.0539694
GO:0048729~tissue morphogenesis	17	3.28522e-05	ENSMUSG00000000120, ENSMUSG00000031965, ENSMUSG00000000125, ENSMUSG00000027985, ENSMUSG00000023333, ENSMUSG00000020902, ENSMUSG00000040998, ENSMUSG00000000094, ENSMUSG00000000093, ENSMUSG00000026185, ENSMUSG00000036158, ENSMUSG00000045382, ENSMUSG00000021464, ENSMUSG00000031616, ENSMUSG00000029648, ENSMUSG00000070509, ENSMUSG00000040289	3.42039	0.0850023	0.00341085	0.0584554
GO:0040011~locomotion	27	3.541e-05	ENSMUSG00000041012, ENSMUSG00000031217, ENSMUSG00000027985, ENSMUSG00000022048, ENSMUSG00000024087, ENSMUSG00000046152, ENSMUSG00000022885, ENSMUSG00000001672, ENSMUSG00000056427, ENSMUSG00000029648, ENSMUSG00000031965, ENSMUSG00000004508, ENSMUSG00000000120, ENSMUSG00000000125, ENSMUSG00000008601, ENSMUSG00000041120, ENSMUSG00000020902, ENSMUSG00000025586, ENSMUSG00000036136, ENSMUSG00000025491,…	2.40207	0.091309	0.00354002	0.0630053
GO:0042127~regulation of cell proliferation	27	3.5823e-05	ENSMUSG00000026637, ENSMUSG00000031217, ENSMUSG00000027985, ENSMUSG00000024087, ENSMUSG00000022885, ENSMUSG00000000093, ENSMUSG00000001672, ENSMUSG00000056427, ENSMUSG00000020101, ENSMUSG00000031965, ENSMUSG00000004508, ENSMUSG00000000120, ENSMUSG00000018217, ENSMUSG00000000142, ENSMUSG00000029999, ENSMUSG00000008601, ENSMUSG00000025586, ENSMUSG00000020902, ENSMUSG00000038151, ENSMUSG00000000184,…	2.40044	0.0923234	0.00345356	0.06374
GO:0007389~pattern specification process	14	3.86287e-05	ENSMUSG00000031965, ENSMUSG00000025491, ENSMUSG00000000093, ENSMUSG00000000125, ENSMUSG00000000142, ENSMUSG00000045382, ENSMUSG00000021464, ENSMUSG00000060985, ENSMUSG00000031217, ENSMUSG00000027985, ENSMUSG00000031616, ENSMUSG00000029648, ENSMUSG00000041120, ENSMUSG00000040289	4.05967	0.0991838	0.00359538	0.0687306

## Sheet: d6 Zfp296 KO PGCLC
Term	Count	PValue	Genes	Fold Enrichment	Bonferroni	Benjamini	FDR
None significant
